# Supplementary material for: A PPARγ/long noncoding RNA axis regulates adipose thermoneutral remodeling in mice
Source: J Clin Invest. 2023 Nov 1;133(21):e170072. doi: 10.1172/JCI170072 (PMC10617768; doi:10.1172/JCI170072)
Supplement: Supporting data values [file jci-133-170072-s035.xlsx]

## Sheet: Figure 1
Figure 1C	Mouse	Human
	19.1434	2.53532
Figure 1D	D0	D0	D0	D8	D8	D8	D12	D12	D12		One-way ANOVA for D	Mean Diff.	95.00% CI of diff.	Below threshold?	Summary	Adjusted P Value
	0.665948	1.34357	0.990483	3.84729	5.13925	3.16982	8.2375	5.09408	7.05625		D0 vs. D8	-3.052	-5.626 to -0.4782	Yes	*	0.0257
											D0 vs. D12	-5.796	-8.370 to -3.222	Yes	**	0.0012
Figure 1E		3T3L1	3T3L1	3T3L1	C3H10T1/2	C3H10T1/2	C3H10T1/2		ANOVA for E	Mean Diff.	95.00% CI of diff.	Below threshold?	Summary	Adjusted P Value		Mean Diff.	95.00% CI of diff.	Below threshold?	Summary	Adjusted P Value
	0	1.07	0.89	0.76	1.41	1.24	1.44		3T3L1						C3H10T1/2
	2	3.26	3.04	2.97	3.26	5.03	4.09		0 vs. 2	-2.183	-3.390 to -0.9764	Yes	***	0.0007	0 vs. 2	-2.763	-3.970 to -1.556	Yes	****	<0.0001
	4	10.26	9.43	10.03	11.21	12.97	11.91		0 vs. 4	-9	-10.21 to -7.793	Yes	****	<0.0001	0 vs. 4	-10.67	-11.87 to -9.460	Yes	****	<0.0001
	6	13.21	12.08	12.34	13.21	14.48	13.52		0 vs. 6	-11.64	-12.84 to -10.43	Yes	****	<0.0001	0 vs. 6	-12.37	-13.58 to -11.17	Yes	****	<0.0001
Figure 1F		3T3L1	3T3L1	3T3L1	C3H10T1/2	C3H10T1/2	C3H10T1/2		ANOVA for F	Mean Diff.	95.00% CI of diff.	Below threshold?	Summary	Adjusted P Value	Šídák's multiple comparisons test	Mean Diff.	95.00% CI of diff.	Below threshold?	Summary	Adjusted P Value
	0	1.0217	0.686144	1.29215	0.921429	1.08571	0.992857		3T3L1						C3H10T1/2
	6	1.27713	1.36728	1.34224	1.06429	1.23571	1.29286		0 vs. 6	-0.3289	-0.7811 to 0.1234	No	ns	0.221	0 vs. 6	-0.1976	-0.6499 to 0.2546	No	ns	0.6767
	12	1.52254	1.88314	1.64775	1.63929	1.50357	1.30714		0 vs. 12	-0.6845	-1.137 to -0.2322	Yes	**	0.002	0 vs. 12	-0.4833	-0.9356 to -0.03107	Yes	*	0.0332
	24	3.45075	3.61102	3.68614	2.90714	3.20714	2.95357		0 vs. 24	-2.583	-3.035 to -2.130	Yes	****	<0.0001	0 vs. 24	-2.023	-2.475 to -1.570	Yes	****	<0.0001
	48	4.65275	4.53756	4.202	4.00714	4.61786	3.94643		0 vs. 48	-3.464	-3.916 to -3.012	Yes	****	<0.0001	0 vs. 48	-3.19	-3.643 to -2.738	Yes	****	<0.0001
Figure 1I	Chow	Chow	Chow	Chow	Chow	Western	Western	Western	Western	Western	High fat	High fat	High fat	High fat	High fat		One-way ANOVA for I	Mean Diff.	95.00% CI of diff.	Below threshold?	Summary	Adjusted P Value
	1.82438	0.252544	1.00885	0.325248	1.58898	2.60674	3.63616	1.86942	2.21583	3.86995	2.0764	1.95461	2.58163	2.98422	2.38284		Chow vs. Western	-1.84	-2.940 to -0.7394	Yes	**	0.0024
																	Chow vs. High fat	-1.396	-2.496 to -0.2957	Yes	*	0.0147
Figure 1J	TN	TN	TN	TN	TN	TN	TN	RT	RT	RT	RT	RT	RT	RT	Cold: 4 days	Cold: 4 days	Cold: 4 days	Cold: 4 days	Cold: 4 days	Cold: 4 days	Cold: 4 days	Cold: 4 days	Cold: 7 days	Cold: 7 days	Cold: 7 days	Cold: 7 days	Cold: 7 days	Cold: 7 days	Cold: 7 days
	3.38958	3.05952	3.68824	2.9218	5.20815	3.58571	2.07781	1.9429	1.43816	1.10952	0.568649	0.564508	0.556894	0.819371	0.0115276	0.0721845	0.0927975	0.0748769	0.0554484	0.0424817	0.0894979	0.522879	0.0234202	0.0774969	0.034996	0.0483292	0.101039	0.108694	0.1919
	One-way ANOVA for J	Mean Diff.	95.00% CI of diff.	Below threshold?	Summary	Adjusted P Value
	RT vs. TN	-2.419	-3.144 to -1.693	Yes	****	<0.0001
	RT vs. Cold: 4 days	0.8798	0.1772 to 1.582	Yes	*	0.012
	RT vs. Cold: 7 days	0.9163	0.1907 to 1.642	Yes	*	0.0113

## Sheet: Sup Figure 1
Supplemental Figure 1A		Lexis	Lexis	Lexis	Lexis	Lexis
	BAT	2.25644	0.509441	0.485042	1.48966	1.453
	iWAT	11.2512	2.97217	5.11358	4.15016	4.98678
	eWAT	0.592717	0.349475	1.83773	1.85348	1.69049
	Heart	0.186549	0.189786	0.184778	0.209567	1.11946
	Spleen	0.108186	0.36343	1.42055	1.57339	0.650669
	Liver	1.23442	0.590643	0.722765	0.858798	1.59337
	Brain	1.19517	1.5966	0.668245	0.566603	2.21106
	Kidney	2.35737	4.38345	0.550452	0.732889	1.89234
Supplemental Figure 1B	BAT	WAT
	1	27
Supplemental Figure 1C	pri-BAT	pri-WAT	t-test
	1.51251	7.71834	0.00209608
	0.586597	8.10506	**
	0.900893	5.48265
										ANOVA for F	Mean Diff.	95.00% CI of diff.	Below threshold?	Summary	Adjusted P Value
Supplemental Figure 1F	D0	D0	D0	D8	D8	D8	D12	D12	D12	D0 vs. D8	-10.05	-19.73 to -0.3633	Yes	*	0.0436
	0.9463	1.24354	0.810159	12.1481	8.20163	12.7855	31.064	19.1602	30.5399	D0 vs. D12	-25.92	-35.60 to -16.24	Yes	***	0.0005
Supplemental Figure 1G		10T1/2	10T1/2	10T1/2	3T3L1	3T3L1	3T3L1
	0	0.007479	0.00552	0.007291	0.000209297	0.000332562	0.000286746
	2	0.449762	0.428901	0.334998	2.97561	3.16061	3.55379
	4	1.79458	1.42412	1.37588	9.78418	7.84998	9.84473
	6	2.06803	1.88277	2.10691	5.64345	6.55625	9.35807
Supplemental Figure 1H		10T1/2	10T1/2	10T1/2	3T3L1	3T3L1	3T3L1
	0	0.001378	0.001689	0.001666	0.017471	0.0340951	0.0140513
	2	0.00134	0.001877	0.001677	0.0141599	0.0148621	0.0195994
	4	0.763819	0.645092	0.671753	0.539455	0.333746	0.522128
	6	3.26824	3.24953	3.56499	3.81449	2.76899	1.95726
Supplemental Figure 1K		Nucleus	Nucleus	Nucleus	Cytosol	Cytosol	Cytosol
	Lexis	77.72	73.05	68.44	22.28	26.95	31.56
	Actin	9.98	2.04	4.65	90.02	97.96	95.35
	NEAT1	96.52	92.55	95.54	3.48	7.45	4.46

## Sheet: Figure 2
Figure 2A	WT	WT	WT	WT	WT	WT	WT	WT	WT	Lexis KO	Lexis KO	Lexis KO	Lexis KO	Lexis KO	Lexis KO	Lexis KO	Lexis KO	t-test
	24.6	26.7	28.2	23.5	27.9	24.5	25.5	22.6	28.2	23.5	24.8	23.7	23.2	25.7	23.4	20.5	22.9	0.0211522	8
Figure 2C	WT	WT	WT	WT	WT	WT	WT	WT	WT	Lexis KO	Lexis KO	Lexis KO	Lexis KO	Lexis KO	Lexis KO	Lexis KO	Lexis KO	t-test
	11.74	9.89	12.33	10.24	11.21	9.97	10.06	10.29	9.35	7.72	8.52	9.11	9.74	10.39	9.22	9.62	10.02	0.0119563	8
Figure 2E		WT	WT	WT	WT	WT	WT	Lexis KO	Lexis KO	Lexis KO	Lexis KO	Lexis KO	Lexis KO	ANOVA for 2E	Mean Diff.	95.00% CI of diff.	Below threshold?	Summary	Adjusted P Value
	Fasted basal	154	160	152	114	186	175	153	144	216	132	200	155	Fasted basal	-9.833	-87.08 to 67.41	No	ns	0.9996
	15min	388	397	551	447	392	386	329	350	357	404	249	277	15min	99.17	21.92 to 176.4	Yes	**	0.0054
	30min	398	424	334	276	382	318	224	311	239	308	228	233	30min	98.17	20.92 to 175.4	Yes	**	0.006
	60min	286	380	426	260	260	276	287	237	124	290	229	239	60min	80.33	3.090 to 157.6	Yes	*	0.0374
	90min	162	313	209	241	200	204	187	232	218	235	148	165	90min	24	-53.24 to 101.2	No	ns	0.9539
	120min	181	230	267	156	175	177	164	233	166	174	163	159	120min	21.17	-56.08 to 98.41	No	ns	0.9749
Figure 2G	Body weigh	ASO Ctrl	ASO Ctrl	ASO Ctrl	ASO Ctrl	ASO Ctrl	ASO Ctrl	ASO Ctrl	ASO Ctrl	ASO Lexis	ASO Lexis	ASO Lexis	ASO Lexis	ASO Lexis	ASO Lexis	ASO Lexis	t-test
		32.61	32.76	31.56	31.1	31.76	32.69	31.53	31.05	28.08	32.04	29.04	32.29	29.44	30.18	28.06	0.0218138	*
	Percentage	ASO Ctrl	ASO Ctrl	ASO Ctrl	ASO Ctrl	ASO Ctrl	ASO Ctrl	ASO Ctrl	ASO Ctrl	ASO Lexis	ASO Lexis	ASO Lexis	ASO Lexis	ASO Lexis	ASO Lexis	ASO Lexis	t-test
		133.702	127.421	135.276	132.453	130.646	129.825	121.223	126.117	118.531	123.898	115.192	121.027	122.616	123.083	125.324	0.00173678	**
Figure 2H		ASO Ctrl	ASO Ctrl	ASO Ctrl	ASO Ctrl	ASO Ctrl	ASO Ctrl	ASO Ctrl	ASO Ctrl	ASO Lexis	ASO Lexis	ASO Lexis	ASO Lexis	ASO Lexis	ASO Lexis	ASO Lexis	t-test
		12.5933	11.6961	14.4136	17.22	16.2897	20.6855	13.6901	13.3137	13.2436	12.0908	8.55487	14.3331	6.10611	6.3347	5.66562	0.00839557	**
Figure 2I	iWAT	ASO Ctrl	ASO Ctrl	ASO Ctrl	ASO Ctrl	ASO Ctrl	ASO Ctrl	ASO Ctrl	ASO Ctrl	ASO Lexis	ASO Lexis	ASO Lexis	ASO Lexis	ASO Lexis	ASO Lexis	ASO Lexis	t-test
		0.53	0.38	0.55	0.49	0.36	0.67	0.39	0.38	0.37	0.35	0.44	0.37	0.22	0.27	0.37	0.0203625	*
	eWAT	ASO Ctrl	ASO Ctrl	ASO Ctrl	ASO Ctrl	ASO Ctrl	ASO Ctrl	ASO Ctrl	ASO Ctrl	ASO Lexis	ASO Lexis	ASO Lexis	ASO Lexis	ASO Lexis	ASO Lexis	ASO Lexis	t-test
		0.78	0.8	0.83	0.88	0.69	1.02	0.66	0.64	0.64	0.91	0.84	0.79	0.46	0.44	0.41	0.139154
	BAT	ASO Ctrl	ASO Ctrl	ASO Ctrl	ASO Ctrl	ASO Ctrl	ASO Ctrl	ASO Ctrl	ASO Ctrl	ASO Lexis	ASO Lexis	ASO Lexis	ASO Lexis	ASO Lexis	ASO Lexis	ASO Lexis	t-test
		0.18	0.13	0.18	0.16	0.13	0.16	0.14	0.12	0.16	0.16	0.12	0.14	0.16	0.12	0.11	0.346063
Figure 2J		ASO Control	ASO Control	ASO Control	ASO Control	ASO Control	ASO Control	ASO Control	ASO Control	ASO Control	ASO Lexis	ASO Lexis	ASO Lexis	ASO Lexis	ASO Lexis	ASO Lexis	ASO Lexis	ASO Lexis	ASO Lexis	ANOVA for 2J	Mean Diff.	95.00% CI of diff.	Below threshold?	Summary	Adjusted P Value
	Fasted basal	182	144	165	186	152	176	161	238	140	179	178	188	197	131	138	172	166	125	Fasted basal	7.778	-57.20 to 72.75	No	ns	0.9997
	15min	443	382	406	399	449	462	382	418	391	328	349	365	357	387	328	325	371	333	15min	65.44	0.4699 to 130.4	Yes	*	0.0474
	30min	486	394	424	470	477	418	443	388	396	402	394	283	261	347	379	381	297	352	30min	88.89	23.91 to 153.9	Yes	**	0.0023
	60min	434	349	345	196	387	299	321	236	302	387	243	202	214	165	285	311	304	207	60min	61.22	-3.752 to 126.2	No	ns	0.0755
	90min	385	292	313	123	289	208	252	280	265	292	238	184	211	146	265	276	178	246	90min	41.22	-23.75 to 106.2	No	ns	0.4379
	120min	329	235	220	176	239	199	237	248	196	144	335	134	145	164	230	265	223	147	120min	32.44	-32.53 to 97.42	No	ns	0.7025

## Sheet: Sup_Figure 2
Supplemental Figure 2A	WT	WT	WT	WT	WT	WT	WT	WT	WT	KO	KO	KO	KO	KO	KO	KO	KO	KO	t-test
	1.01557	0.80018	0.576107	1.02831	1.32649	0.511837	0.920033	1.16206	1.65942	0.054003	0.010811	0.172577	0.225232	0.171384	0.013896	0.062532	0.159804	0.219442	2.35743e-06	****
Supplemental Figure 2B	WT	WT	WT	WT	WT	WT	WT	WT	WT	Lexis KO	Lexis KO	Lexis KO	Lexis KO	Lexis KO	Lexis KO	Lexis KO	Lexis KO	t-test
	88.26	90.11	87.67	89.76	88.79	90.03	89.94	89.71	90.65	92.28	91.48	90.89	90.26	87.61	90.78	90.38	89.98	0.103528
Supplemental Figure 2C	WT	WT	WT	WT	WT	WT	Lexis KO	Lexis KO	Lexis KO	Lexis KO	Lexis KO	Lexis KO	t-test
	4.02571	3.75571	3.85286	3.68714	4.37571	3.87714	4.38571	3.66143	4.10857	3.63714	3.59429	4.23714	0.962782
Supplemental Figure 2F	ASO Control	ASO Control	ASO Control	ASO Control	ASO Control	ASO Control	ASO Control	ASO Control	ASO Lexis	ASO Lexis	ASO Lexis	ASO Lexis	ASO Lexis	ASO Lexis	ASO Lexis	ASO Lexis	t-test
	0.699675	0.804933	1.34243	0.535607	0.517003	0.706106	1.79934	1.59491	0.390759	0.516811	0.391311	0.117541	0.093706	0.336478	0.443224	0.165193	0.0023226	**
Supplemental Figure 2G	ASO Ctrl	ASO Ctrl	ASO Ctrl	ASO Ctrl	ASO Ctrl	ASO Ctrl	ASO Ctrl	ASO Ctrl	ASO Lexis	ASO Lexis	ASO Lexis	ASO Lexis	ASO Lexis	ASO Lexis	ASO Lexis	t-test
	85.6032	88.1761	85.3477	81.6941	84.6883	76.6987	91.0392	87.4564	85.3162	85.8995	90.0477	82.4683	86.8202	88.9064	87.5912	0.384656
Supplemental Figure 2H	ASO Ctrl	ASO Ctrl	ASO Ctrl	ASO Ctrl	ASO Ctrl	ASO Ctrl	ASO Ctrl	ASO Ctrl	ASO Lexis	ASO Lexis	ASO Lexis	ASO Lexis	ASO Lexis	ASO Lexis	ASO Lexis	t-test
	9.8	10.1	10.2	10	10.2	10.1	10.2	10.1	9.9	10.1	10.1	10.3	9.9	10.3	10.1	0.875649
Supplemental Figure 2I	ASO Control	ASO Control	ASO Control	ASO Control	ASO Control	ASO Control	ASO Control	ASO Lexis	ASO Lexis	ASO Lexis	ASO Lexis	ASO Lexis	ASO Lexis	ASO Lexis	t-test
	2.22429	2.07571	2.25571	2.23	2.06143	2.19286	2.26571	2.15857	2.31286	2.33143	2.18714	1.72286	2.19571	2.37143	0.967588
Supplemental Figure 2K	ASO Control	ASO Control	ASO Control	ASO Control	ASO Control	ASO Lexis	ASO Lexis	ASO Lexis	ASO Lexis	ASO Lexis	ASO Lexis	t-test
	25.3	22.7	23.8	19.9	26.5	22	27.4	21.6	24.5	28.4	21	0.773311

## Sheet: Figure 3
Figure 3B		Weeks	Lexis-AdWT	Lexis-AdWT	Lexis-AdWT	Lexis-AdWT	Lexis-AdWT	Lexis-AdWT	Lexis-AdWT	Lexis-AdWT	Lexis-AdKO	Lexis-AdKO	Lexis-AdKO	Lexis-AdKO	Lexis-AdKO	Lexis-AdKO	Lexis-AdKO	Lexis-AdKO		ANOVA for 3B	Mean Diff.	95.00% CI of diff.	Below threshold?	Summary	Adjusted P Value
	Week 0	0	23.99	24.51	23.7	23.56	22.26	24.78	25.36	24.7	22.98	24.47	23.32	22.15	23.31	23.58	24.44	23.48		Week 0	0.6413	-2.359 to 3.642	No	ns	>0.9999
	Week 1	1	26.17	26.78	25.8	25.69	23.23	27.04	27.78	25.74	24.26	25.8	24.89	24.78	24.65	25.7	25.29	25.88		Week 1	0.8725	-2.128 to 3.873	No	ns	0.9986
	Week 2	2	32.84	31.14	27.57	26.52	25.39	30.99	32.9	28.44	28.49	27.93	27.67	27.58	26.05	29.96	27.59	26.69		Week 2	1.729	-1.272 to 4.729	No	ns	0.7236
	Week 3	3	35.51	33.95	31.35	31.34	27.56	34.94	36.02	33.15	30.72	32.61	28.46	29.82	30.44	33.22	29.89	32.51		Week 3	2.019	-0.9819 to 5.019	No	ns	0.4934
	Week 4	4	39.07	36.94	35.63	33.79	30.16	37.22	38.51	35.8	31.01	35.21	33.72	32.22	33.82	35.43	32.53	34.74		Week 4	2.305	-0.6957 to 5.306	No	ns	0.2908
	Week 5	5	40.82	39.15	38.5	34.25	31.5	39.33	40.27	39.03	32.32	33.75	32.86	34.06	35.03	38.09	34.28	36.32		Week 5	3.268	0.2668 to 6.268	Yes	*	0.0223
	Week 6	6	41.56	40.59	41.91	34.92	32.75	41.98	42.16	42.06	34.15	34.1	32.58	36.2	36.58	41.42	35.85	38.54		Week 6	3.564	0.5631 to 6.564	Yes	**	0.0085
	Week 7	7	43.48	42.24	43.29	38.47	37.29	43.37	44.02	44.48	35.99	35.98	40.45	39.64	38.08	41.52	37.03	39.52		Week 7	3.554	0.5531 to 6.554	Yes	**	0.0088
	Week 8	8	44.67	44.39	44.34	41.69	39.5	45.37	46.04	45.53	37.21	37.08	41.48	40.85	39.13	42.63	38.14	40.52		Week 8	4.311	1.311 to 7.312	Yes	***	0.0006
	Week 9	9	45.81	45.65	45.51	44.45	42.46	46.88	47.97	48.48	38.18	39.41	42.3	41.71	39.77	43.13	40.73	41.32		Week 9	5.083	2.082 to 8.083	Yes	****	<0.0001
	Week 10	10	47.06	46.09	46.09	46.68	44.07	47.28	48.08	48.87	40.73	42.36	43.85	43.76	41.03	43.07	42.63	42.71		Week 10	4.26	1.259 to 7.261	Yes	***	0.0007
	Week 11	11	48.46	47.93	47.94	47.14	45.22	48.42	49.75	49.41	41.13	42.52	44.95	44.07	43.12	44.52	44.57	45.52		Week 11	4.234	1.233 to 7.234	Yes	***	0.0007
	Week 12	12	48.61	48.1	48.71	49.92	46.52	49.78	49.16	49.43	42.64	44.92	45.5	44.3	44.33	45.6	45.47	40.01		Week 12	4.683	1.682 to 7.683	Yes	***	0.0001
Figure 3C		Lexis-AdWT	Lexis-AdWT	Lexis-AdWT	Lexis-AdWT	Lexis-AdWT	Lexis-AdWT	Lexis-AdWT	Lexis-AdWT	Lexis-AdKO	Lexis-AdKO	Lexis-AdKO	Lexis-AdKO	Lexis-AdKO	Lexis-AdKO	Lexis-AdKO	Lexis-AdKO	t-test
	iWAT	2.034	1.8513	2.2184	1.6213	1.901	1.617	1.4062	1.353	1.2082	0.9564	1.1694	1.1534	1.3135	1.3612	0.9905	1.3129	0.000311769	***
	eWAT	2.0521	1.8451	2.4726	2.1053	1.843	1.601	1.4932	1.656	1.5846	1.632	1.1892	1.6668	1.6032	1.6452	1.4529	1.8312	0.0337437	*
	BAT	0.3726	0.3864	0.4508	0.3448	0.52	0.496	0.4136	0.472	0.4992	0.3762	0.5509	0.3879	0.5718	0.3693	0.5223	0.3257	0.655764
Figure 3D		Lexis-AdWT	Lexis-AdWT	Lexis-AdWT	Lexis-AdWT	Lexis-AdWT	Lexis-AdWT	Lexis-AdWT	Lexis-AdWT	Lexis-AdKO	Lexis-AdKO	Lexis-AdKO	Lexis-AdKO	Lexis-AdKO	Lexis-AdKO	Lexis-AdKO	Lexis-AdKO	t-test
	Week 12	44.38	41.35	46.94	45.85	45.91	45.53	43.45	44.5	41.77	41.33	37.74	40.38	38.9	43.98	38.15	42.75	0.00108956	**
Figure 3F		minites	Lexis-AdWT	Lexis-AdWT	Lexis-AdWT	Lexis-AdWT	Lexis-AdWT	Lexis-AdWT	Lexis-AdWT	Lexis-AdWT	LeXis-AdKO	LeXis-AdKO	LeXis-AdKO	LeXis-AdKO	LeXis-AdKO	LeXis-AdKO	LeXis-AdKO	LeXis-AdKO		ANOVA for 3F	Mean Diff.	95.00% CI of diff.	Below threshold?	Summary	Adjusted P Value
	0 min	0	166	215	238	189	185	184	111	199	167	156	163	204	223	188	157	173		0 min	7	-42.39 to 56.39	No	ns	0.9986
	15 min	15	442	432	554	431	485	439	316	376	403	373	313	342	418	408	341	177		15 min	87.5	-26.17 to 201.2	No	ns	0.1854
	30 min	30	452	379	384	489	364	466	337	395	284	285	249	255	384	277	247	328		30 min	119.6	42.18 to 197.1	Yes	**	0.002
	60 min	60	354	196	272	428	206	319	284	356	247	246	190	223	295	217	305	297		60 min	49.38	-52.28 to 151.0	No	ns	0.6167
	90 min	90	251	172	245	351	189	223	227	321	183	231	185	240	242	207	218	266		90 min	25.88	-52.37 to 104.1	No	ns	0.8879
	120 min	120	186	174	251	254	214	175	200	284	156	206	205	220	238	180	185	173		120 min	21.88	-32.69 to 76.44	No	ns	0.7948
Figure 3G		minites	Lexis-AdWT	Lexis-AdWT	Lexis-AdWT	Lexis-AdWT	Lexis-AdWT	Lexis-AdWT	Lexis-AdWT	Lexis-AdWT	Lexis-AdKO	Lexis-AdKO	Lexis-AdKO	Lexis-AdKO	Lexis-AdKO	Lexis-AdKO	Lexis-AdKO	Lexis-AdKO		ANOVA for 3G	Mean Diff.	95.00% CI of diff.	Below threshold?	Summary	Adjusted P Value
	0 min	0	160	216	164	214	153	145	204	157	165	156	185	174	140	161	160	212		0 min	7.5	-32.63 to 47.63	No	ns	0.9939
	15 min	15	138	152	144	207	101	121	116	126	118	134	89	117	144	148	135	117		15 min	12.88	-29.18 to 54.93	No	ns	0.9254
	30 min	30	125	114	109	110	94	93	94	101	91	83	88	83	78	123	81	79		30 min	16.75	-3.615 to 37.12	No	ns	0.138
	60 min	60	88	112	93	98	78	71	95	87	74	56	73	70	64	61	72	62		60 min	23.75	7.611 to 39.89	Yes	**	0.004
	90 min	90	116	100	116	104	118	116	102	92	63	65	67	97	73	80	102	91		90 min	28.25	8.133 to 48.37	Yes	**	0.0051
	120 min	120	114	148	125	111	134	159	128	119	101	70	85	143	90	142	126	136		120 min	18.13	-19.11 to 55.36	No	ns	0.6208
Figure 3I		Lexis-AdWT	Lexis-AdWT	Lexis-AdWT	Lexis-AdWT	Lexis-AdWT	Lexis-AdKO	Lexis-AdKO	Lexis-AdKO	Lexis-AdKO	t-test
	Complex I	34.6277	26.41	29.1675	22.6697	27.6355	35.9673	35.3204	37.756	45.4352	0.0123152	*
	Complex II	39.365	27.6964	28.1293	31.7246	25.9102	39.9483	37.5183	42.3867	42.7316	0.0100232	*
	Complex IV	27.4332	19.5764	17.7432	21.1874	18.412	34.8557	38.5973	36.0367	38.1651	0.000206518	***
Figure 3J		Lexis-AdWT	Lexis-AdWT	Lexis-AdWT	Lexis-AdWT	Lexis-AdWT	Lexis-AdKO	Lexis-AdKO	Lexis-AdKO	Lexis-AdKO	Lexis-AdKO	t-test
	State 3	15.5256	14.9109	17.108	13.8094	13.8951	28.5293	27.8766	25.5316	23.142	18.9845	0.000727187	***
	Maximum	15.5923	16.757	16.72	14.3421	12.1159	24.655	21.8738	20.3783	18.4268	16.8903	0.0104603	*
	Uncoupling	2.11664	1.7861	2.11529	1.17823	3.03178	4.70573	5.76668	4.62201	5.11134	3.68612	0.000313995	***
Figure 3L	AdWT	AdKO	t-test
	37	37.2	0.0475606
	36.3	36.7	*
	36.7	36.9
	36.1	36.7
	36.2	36.3
	35.6	36.9
	36.1	36.2
		37.2

## Sheet: Sup_Figure 3
Supplemental Figure 3B		AdWT	AdWT	AdWT	AdWT	AdWT	AdKO	AdKO	AdKO	AdKO	AdKO	t-test
	iWAT	1.19857	0.849224	1.67391	0.568955	0.709335	0.125656	0.027099	0.0230708	0.0651841	0.114543	0.00163015	**
	eWAT	0.792484	0.678615	1.6202	1.20047	0.708231	0.0097018	0.198632	0.0168505	0.0097018	0.0668914	0.0009454	***
	Liver	0.551408	0.793758	1.01714	2.03121	0.606487	0.813341	0.542228	1.90881	1.2448	0.410649	0.967659
	Kindey	0.325745	0.710099	2.79495	0.143974	1.02523	1.51278	1.66058	0.427673	0.497486	0.849826	0.985159
	Heart	1.06364	1.46331	1.13184	0.982818	0.358384	1.36101	0.384643	0.340337	1.49298	1.88072	0.804005
	Colon	0.955131	0.480668	1.0969	0.996181	1.47112	1.69547	0.916468	0.456802	0.955131	1.47542	0.721912
	Spleen	0.501213	0.578056	1.98031	1.51862	0.421805	1.02442	0.466114	1.86146	0.237007	1.0394	0.86483
Supplemental Figure 3C	Chow	AdWT	AdKO	t-test	WD	AdWT	AdKO	t-test
		4.429	4.059	0.949898		3.27	3.44	0.724108
		4.413	5.002			3.56	2.99
		3.034	3.219			2.98	3.66
		4.218	4.518			3.13	3.15
		3.772	3.211			3.38	3.36
Supplemental Figure 3D	Male	AdWT	AdWT	AdWT	AdWT	AdWT	AdKO	AdKO	AdKO	AdKO	AdKO	t-test
		35.08	41.91	37.61	36.01	34.13	38.1	34.29	33.42	40.7	36.72	0.877382
	Female	AdWT	AdWT	AdWT	AdWT	AdWT	AdWT	AdWT	AdKO	AdKO	AdKO	AdKO	AdKO	AdKO	AdKO	t-test
		28.16	24.67	27.14	26.06	26.33	24.77	26.83	29.95	27.62	24.98	31.19	23.64	24.03	27.13	0.595098
Supplemental Figure 3E	Male	AdWT	AdWT	AdWT	AdWT	AdWT	AdKO	AdKO	AdKO	AdKO	AdKO	t-test
		27.5029	24.1996	23.6669	25.739	20.3897	24.1001	26.6734	23.3254	17.4706	21.1236	0.392332
	Female	AdWT	AdWT	AdWT	AdWT	AdWT	AdWT	AdWT	AdKO	AdKO	AdKO	AdKO	AdKO	AdKO	AdKO	t-test
		16.8626	11.5328	17.8051	14.9858	16.5211	17.4808	19.9776	20.3673	15.2426	15.2922	20.327	15.8206	11.236	12.7903	0.728589
Supplemental Figure 3F	AdWT	AdKO	t-test
	9.231	10.472	0.65954
	10.317	9.389
	9.079	9.33
	9.448	10.052
	10.447	9.739
	9.062	9.002
	9.448	9.892
	9.992	10.077
Supplemental Figure 3G	AdWT	AdWT	AdWT	AdWT	AdWT	AdWT	AdWT	AdWT	AdKO	AdKO	AdKO	AdKO	AdKO	AdKO	AdKO	AdKO	t-test
	55.2315	57.6246	52.9399	57.5616	56.4547	57.6844	59.9573	58.1754	57.438	58.8042	60.2436	56.8013	58.7553	60.4127	58.7729	58.6368	0.0583275
Supplemental Figure 3H	AdWT	AdWT	AdWT	AdWT	AdWT	AdWT	AdWT	AdWT	AdKO	AdKO	AdKO	AdKO	AdKO	AdKO	AdKO	AdKO	t-test
	320.313	291.939	274.914	275.184	238.163	176.28	85.4829300*	280.319	311.665	310.314	310.855	308.693	279.778	272.752	298.424	259.781	0.134578
Supplemental Figure 3J		AdWT	AdWT	AdWT	AdWT	AdWT	AdWT	AdWT	AdWT	AdKO	AdKO	AdKO	AdKO	AdKO	AdKO	AdKO	AdKO	t-test
	Ucp1	1.18472	1.14029	1.0875	0.91278	1.09533	0.67102	0.805657	1.10271	2.10457	1.34847	0.795897	0.810389	1.10209	1.1095	1.05255	0.794287	0.417336
	Elovl3	0.620691	0.684853	0.261825	1.31507	2.7713	1.03038	0.556699	0.759174	0.130497	1.13926	0.1684	0.0221051	0.0652456	2.05721	0.764731	0.855747	0.364576
	Elovl6	1.25364	1.14594	0.838044	0.995891	1.61565	0.521695	0.639936	0.989205	1.28092	1.76036	1.10108	0.534406	0.609951	0.975141	1.54649	1.36361	0.466578
	Cox8b	1.21702	0.936636	0.924785	1.03185	1.11216	0.935856	0.900893	0.940793	1.69462	1.89169	0.864072	0.815435	0.981817	1.20898	1.10227	0.799153	0.280798
Supplemental Figure 3K		AdWT	AdWT	AdWT	AdWT	AdWT	AdWT	AdWT	AdWT	AdWT	AdWT	AdKO	AdKO	AdKO	AdKO	AdKO	AdKO	AdKO	AdKO	AdKO	AdKO	t-test
	Fat %	15.0099	23.2401	22.201	17.5175	13.4615	23.526	24.4031	19.1554	20.6619	22.0934	21.9727	13.4621	18.2361	10.7646	13.3377	24.112	22.6832	23.0391	17.3392	20.0014	0.400649
	Lean %	63.109	59.9116	63.126	71.8251	80.5065	59.1586	58.6063	68.1448	64.2981	70.0822	59.5378	74.6397	70.9065	88.2629	80.5191	66.3155	71.7631	64.5647	72.413	62.9282	0.144136
Supplemental Figure 3M		Weeks	AdWT	AdWT	AdWT	AdWT	AdWT	AdKO	AdKO	AdKO	AdKO	AdKO	ANOVA for Sup-3M	Mean Diff.	95.00% CI of diff.	Below threshold?	Summary	Adjusted P Value
	Week 0	0	20.3	19.05	19.47	19.09	18.36	18.75	18.25	18.2	20.22	17.11	Week 0	0.748	-2.381 to 3.877	No	ns	0.9998
	Week 1	1	20.2	19.135	20.245	19.165	18.98	18.115	18.43	18.03	19.985	17.57	Week 1	1.119	-2.010 to 4.248	No	ns	0.9892
	Week 2	2	21.23	20.22	21.35	20.76	20.12	19.7	20.24	19.8	21.57	18.41	Week 2	0.792	-2.337 to 3.921	No	ns	0.9996
	Week 3	3	23.17	22.05	23.14	21.57	21.84	20.53	20.62	20.26	22.4	18.73	Week 3	1.846	-1.283 to 4.975	No	ns	0.6844
	Week 4	4	25.6	24.5	25.57	23.79	24.34	23.09	23.14	22.58	24.7	21.17	Week 4	1.824	-1.305 to 4.953	No	ns	0.7007
	Week 5	5	27.305	29.625	27.135	25.2	28.68	24.97	24.215	26.415	27.22	22.065	Week 5	2.612	-0.5174 to 5.741	No	ns	0.1836
	Week 6	6	29.25	31.95	28.94	29.27	30.12	25.03	25.35	28.71	29.24	23.18	Week 6	3.604	0.4746 to 6.733	Yes	*	0.0125
	Week 7	7	31.39	33.59	30.92	30.43	31.56	26.17	26.27	30.04	30.28	25.01	Week 7	4.024	0.8946 to 7.153	Yes	**	0.0033
	Week 8	8	34.39	33.22	31.51	32.46	32.54	26.46	27.28	30.53	32.79	26.16	Week 8	4.18	1.051 to 7.309	Yes	**	0.0019
	Week 9	9	35.53	32.88	33.2	29.83	34.82	27.02	28.09	31.24	32.54	29.63	Week 9	3.548	0.4186 to 6.677	Yes	*	0.0149
	Week 10	10	36.88	34.18	36.55	32.64	35.33	29.23	29.18	31.75	33.37	27.94	Week 10	4.822	1.693 to 7.951	Yes	***	0.0002
	Week 11	11	37.87	35.09	35.7	33.76	36.58	31.78	28.91	32.51	33.52	28.4	Week 11	4.776	1.647 to 7.905	Yes	***	0.0002
	Week 12	12	38.73	38.54	36.73	35.69	37.33	32.71	30.11	33.92	34.02	29.03	Week 12	5.446	2.317 to 8.575	Yes	****	<0.0001
Supplemental Figure 3N	AdWT	AdWT	AdWT	AdWT	AdWT	AdKO	AdKO	AdKO	AdKO	AdKO	t-test
	41.3747	45.6041	44.8991	44.2126	36.42	38.6638	34.9508	39.1358	40.3648	35.3677	0.0426353	*
Supplemental Figure 3O	AdWT	AdKO	t-test
	55.0912	57.4949	0.115821
	56.323	58.0842
	51.9958	57.2424
	52.4869	56.2119
	59.6662	59.993
Supplemental Figure 3P		minites	AdWT	AdWT	AdWT	AdWT	AdWT	AdKO	AdKO	AdKO	AdKO	AdKO	ANOVA for Sup-3P	Mean Diff.	95.00% CI of diff.	Below threshold?	Summary	Adjusted P Value
	0 min	0	232	225	159	193	242	194	183	211	231	168	0 min	12.8	-58.14 to 83.74	No	ns	0.9971
	15 min	15	467	404	420	357	352	328	348	395	393	319	15 min	43.4	-27.54 to 114.3	No	ns	0.4675
	30 min	30	450	384	390	370	446	213	313	226	312	372	30 min	120.8	49.86 to 191.7	Yes	***	0.0001
	60 min	60	328	247	340	200	273	198	245	285	252	218	60 min	38	-32.94 to 108.9	No	ns	0.6179
	90 min	90	275	241	288	204	200	192	144	219	187	216	90 min	50	-20.94 to 120.9	No	ns	0.3058
	120 min	120	201	213	242	141	197	162	179	207	215	163	120 min	13.6	-57.34 to 84.54	No	ns	0.996

## Sheet: Figure 4
Figure 4B		C1	C2	C3	C4	C5	C6	C7
	KO	14.6568	26.1596	14.8423	12.8015	9.6475	19.8516	2.04082
	WT	35.9491	24.0721	20.6787	9.65005	6.25663	0.212089	3.18134
		C6
	KO	19.8516
	WT	0.212089

## Sheet: Figure S4
Supplemental Figure 4E		Immune 1	Immune 2	Adipopcyte	FAP	AP	EC	Unknown 1	Myocytes	Unknown 2
	WT	39.3187	5.54745	15.6204	16.837	13.4307	4.86618	1.75182	2.2871	0.340633
	KO	18.2857	40.8312	16.4675	4.51948	7.01299	2.80519	4.15584	2.75325	3.16883

## Sheet: Figure 5
Figure 5B		Lexis AdWT	Lexis AdWT	Lexis AdWT	Lexis AdWT	Lexis AdWT	Lexis AdWT	Lexis AdWT	Lexis AdWT	Lexis AdKO	Lexis AdKO	Lexis AdKO	Lexis AdKO	Lexis AdKO	Lexis AdKO	Lexis AdKO	Lexis AdKO		T-test
	Ucp1	1.27695	1.23876	1.1747	0.830088	0.908441	0.366639	1.1429	1.06152	1.33798	1.3203	1.05181	2.04885	1.49435	1.78643	1.17383	1.1851		0.0187116	*
	Cox8b	1.1067	0.848519	1.19185	1.34415	1.06562	0.311646	0.510109	1.6214	1.29911	1.7709	1.59287	1.11016	1.02434	1.62723	1.54681	1.2264		0.0430236	*
	Elovl3	1.49997	2.37758	1.04335	0.891197	0.1211	0.272421	0.0851952	1.70919	0.596982	3.95634	5.31923	3.14812	2.0914	4.3007	2.39016	1.50254		0.0085667	**
	Elovl6	1.05064	1.14072	1.76793	1.18874	1.25932	0.556649	0.445087	0.59092	1.05448	1.84298	1.26205	1.1604	2.22398	3.09507	0.988406	1.5241		0.0498419	*
	Cidea	1.0233	1.53714	0.8314	0.895189	2.22378	0.0695652	0.414726	1.0049	1.14834	2.33499	1.26771	0.931249	0.971601	0.945071	0.490795	0.794751		0.720153
	Dio2	1.40025	0.815831	2.6646	1.32978	0.443426	0.411822	0.524847	0.409445	1.03457	0.82612	1.72649	1.51698	2.33968	3.59166	1.19589	1.74052		0.09558
	Prdm16	1.29126	1.78886	0.748078	0.980622	1.51595	0.29954	0.49743	0.878264	1.925	0.692052	2.62549	0.50614	0.891493	4.06175	1.53689	1.34411		0.146318
	Adipoq	1.2541	1.44891	0.956484	1.11887	0.602488	0.375817	0.933878	1.30945	0.824339	1.05184	0.666168	0.922697	0.560041	0.759937	0.758553	0.994126		0.217703
	Fabp4	1.13568	1.50562	0.89101	1.06555	0.578341	0.418847	1.15031	1.25464	0.893021	1.07474	1.13054	0.964445	1.05242	0.661681	0.9332	0.90079		0.726593
	Plin	1.09177	1.37583	0.965147	1.05511	0.758493	0.553405	1.07212	1.12812	0.773429	0.941098	1.10018	0.672228	0.906188	0.456847	0.77718	0.897234		0.120609
	Srebp1c	1.14885	1.17298	0.816726	0.948115	0.753619	0.899189	1.02934	1.23118	0.758449	0.883912	1.09842	0.48101	1.07654	0.523668	0.846879	1.12422		0.184438
Figure 5C		Lexis AdWT	Lexis AdWT	Lexis AdWT	Lexis AdWT	Lexis AdWT	Lexis AdWT	Lexis AdKO	Lexis AdKO	Lexis AdKO	Lexis AdKO	Lexis AdKO	Lexis AdKO	Lexis AdKO	Lexis AdKO		T-test
	Ucp1	2.6718	0.515509	0.3926	0.439264	0.262826	1.718	2.02332	6.79676	11.0645	8.9041	1.26877	4.52654	2.47121	6.78714		0.00817712	**
	Cox8b	1.25305	1.15843	1.23452	0.826199	1.34122	0.186585	1.28087	3.27823	7.64511	6.90431	1.2371	4.30078	2.24619	4.02644		0.0115577	*
	Elovl3	0.119674	0.955937	0.288101	0.17078	2.50186	1.96365	1.99457	10.5315	12.931	8.86341	0.999374	7.84993	1.69194	8.73412		0.00885003	**
	Elovl6	1.07012	0.520948	0.708576	1.0293	1.07916	1.5919	0.714345	1.07346	4.71202	3.78218	1.2378	2.07789	2.25327	1.72043		0.046913	*
	Cidea	1.85462	1.25576	1.21352	0.353461	0.871274	0.451362	1.46906	2.27698	7.16206	8.82649	3.16475	1.87812	0.969363	1.87985		0.0494446	*
	Dio2	2.0265	0.664326	0.202728	1.02987	0.517144	1.55943	0.931967	0.314675	3.32736	0.32727	2.82967	0.590404	0.524724	2.20955		0.472118
	Prdm16	1.07438	2.30767	0.390644	1.77087	0.42786	0.0285759	0.180819	0.593589	3.75006	17.9198	2.89464	1.73385	1.93887	1.38899		0.21974
	Adipoq	1.39878	1.57351	1.04825	0.614784	0.369013	0.995667	0.62501	0.165057	1.5883	1.44834	0.975953	1.16257	1.194	1.23252		0.846536
	Fabp4	1.7874	1.35397	0.827835	0.620112	0.409415	1.00126	0.665205	0.356975	2.47364	2.28883	1.28458	1.47301	1.23029	1.08668		0.299008
	Plin	2.13957	1.20457	1.28892	0.320827	0.644102	0.40201	0.248124	0.290013	0.826896	1.58772	2.56183	0.663872	0.693086	0.529247		0.852498
	Srebp1c	1.6639	0.706295	1.27338	0.161927	0.638419	1.55608	0.0899795	0.313631	2.1865	2.02293	2.22427	0.435622	0.492745	0.266831		0.992342
Figure 5H		LeXis: Even	LeXis: Even	LeXis: Even	LeXis: Even	LeXis: Odd	LeXis: Odd	LeXis: Odd	LeXis: Odd	Rnase: Even	Rnase: Even	Rnase: Even	Rnase: Even	RNase: Odd	RNase: Odd	RNase: Odd	RNase: Odd
	Atp2a2 binding site	19.8353	26.7228	11.5514	17.0299	17.8766	11.0098	10.4831	14.5203	3.01049	3.18215	0.356013	2.8481	2.39496	2.80889	0.852635	1.13288
Figure 5J	Preadipocyte	IgG ChIP	IgG ChIP	IgG ChIP	IgG ChIP	TCF7L2 ChIP	TCF7L2 ChIP	TCF7L2 ChIP	TCF7L2 ChIP		t-test: TCF7L2-IgG
	WT	0.54	1.049	1.378	0.966	12.49	11.53	15.75	12.66		1.26611e-05	****
	KO	1.054	2.381	0.319	1.257	2.39	2.981	0.764	1.003		0.467227
	iWAT	IgG ChIP	IgG ChIP	IgG ChIP	IgG ChIP	TCF7L2 ChIP	TCF7L2 ChIP	TCF7L2 ChIP	TCF7L2 ChIP		t-test: WT-KO
	LeXis WT	0.937736	0.189927	0.816936	0.460264	5.14143	3.29474	4.19838	7.35449		0.0483092	*
	LeXis KO	0.417847	1.65561	0.919897	0.581756	12.4982	12.1372	4.89807	9.79241

## Sheet: Sup_Figure 5 
Suplementary Figure 5B		Rnase Control	Rnase Control	Rnase Control	Lexis probes	Lexis probes	Lexis probes
	Lexis	0.042	0.031	0.018	57.94	67.21	64.47
	18S rRNA	ND	0.021	ND	0.01	0.021	0.004
	MeXis	0.02	ND	0.04	ND	ND	ND
Suplementary Figure 5J		IgG ChIP	IgG ChIP	IgG ChIP	IgG ChIP	TCF7L2 ChIP	TCF7L2 ChIP	TCF7L2 ChIP	TCF7L2 ChIP	t-test
	TCF7L2 WT	1.232	0.726	0.542	1.487	34.551	29.746	30.201	28.336	5.97433e-07	****
	TCF7L2 KO	0.039	0.572	2.019	1.007	2.31	2.667	4.354	0.228	0.168412

[truncated: 2 more sheets: Figure 6, Sup_Figure 6]
